# Supplementary material for: CDP-ribitol prodrug treatment ameliorates ISPD-deficient muscular dystrophy mouse model
Source: Nat Commun. 2022 Apr 14;13:1847. doi: 10.1038/s41467-022-29473-4 (PMC9010444; doi:10.1038/s41467-022-29473-4)
Supplement: Supplementary file 3 — Source Data [file 41467_2022_29473_MOESM3_ESM.xlsx]

## Sheet: Figure 1a
				TA									Quadriceps
Figure 1a	α-DG (glyc.)									α-DG (glyc.)
	α-DG (core)									α-DG (core)
	β-DG									β-DG
	Laminin overlay									Laminin overlay

## Sheet: Figure 1b
Figure 1b
8wk male	CDP-Rbo (pmol/mg muscle)
		WT	Het	cKO
		1.729	1.001	0.371
		2.001	1.026	0.42
		1.727	0.973	0.397
		1.662	0.998	0.276

## Sheet: Figure 1e
Figure 1e
male	Grip Strength (N)
			4wk				8wk				12wk
		WT	Het	cKO		WT	Het	cKO		WT	Het	cKO
		0.5475	0.65625	0.235625		0.50625	0.50625	0.49375		0.924375	0.89	0.65125
		0.656875	0.664375	0		0.859375	1.21125	0.146875		0.961875	0.7975	0.270625
		0.675	0.76	0.084375		0.94125	0.68625	0.126875		0.86375	0.9925	0.348125
		0.6175	0.53625	0.138125		1.08	1.01	0.265		1.03	1.4425	0.75125
		0.563125	0.663125	0.09125		0.8475	0.71125	0.1775		0.845	0.933125	0.37875
		0.681875	0.54125	0.0775		1.20625	0.87375	0.29375		0.903125	0.980625	0.49875
		0.636875	0.733125	0.3675		0.80875	0.8975	0.42		0.8075	0.9875	0.491875
		0.753125	0.611875	0.2575		0.815	1.26687	0.315		1.03	0.78625	0.62125
		0.6775	0.764375	0.06		0.77625	0.8825	0.37875		1.43625	0.93375	0.965
		0.545	0.80125	0.08375		1.25937	0.879375	0.57		1.4425	0.964375	0.721875
		0.701875	0.493125	0.494375		0.894375	1.13625	0.30375		1.12187	1.00375	0.16125
		0.671875	0.540625	0		0.86	1.35375	0.81875		1.24625	1.30125	0.38125
		0.6825	0.61	0.0025		1.10875	1.16938	0.18875		0.91375	0.953125	0.175625
		0.73625	0.761875	0.300625		0.884375	1.17	0.2325		0.961875	0.9325	0.34125
		0.773125	0.61625	0.585625		0.97125	1.14125	0.50625		0.846875	1.31812	0.78125
		0.710625	0.69625	0.2675		1.24	0.671875	0.939375		1.04667	0.8675	0.63125
		0.481875	0.63125	0.00125		1.235	0.8375	0.84		1.10875	1.02875	1.15125
		0.57875	0.693125	0.1075		1.45875	0.74875	0.165625		1.32125	1.30438	0.69625
		0.6025	0.75125	0.025625		1.1925	0.97875	0.28		1.29375	1.06062	0.8475
		0.603125	0.56	0.0025		0.981875	1.15875	0.423125		1.43188	1.43188	0.45875
		0.73625	0.66625	0.011875		1.3175	0.9575	0.403125		1.28125	1.44	1.09187
		0.65	0.658125	0.025		1.42687	0.8975	0.339375		1.04625	1.49875	0.533125
		0.75375	0.64	0.209375		0.880625	1.22375	0.205625		1.415	1.2225	0.51875
		0.700625	0.553125	0.185625		1.15312	0.87625	0.413125		1.34438	0.9925	0.53875
		0.683125	0.485	0		0.939375	0.9525	0.52375		1.11563	1.06375	0.489375
		0.451875	0.651875	0		1.14625	0.94125	0.221875			1.02875	0.64125
		0.96	0.736875	0.18375		0.84125	1.075	0.378125			1.24562	0.775
		0.74	0.654375	0.00125		1.02125	0.981875	0.35625			1.27937	0.565625
		0.749375	0.716875	0.00125		0.9925	1.075	0.45			1.14437	0.833125
		0.735625	0.550625	0		1.13875	1.1225	0.48125			1.24	0.661875
		0.736875	0.646875	0.116875		1.27563	1.0375	0.329375			1.18687
		0.678125	0.451875	0.21625		1.15688	1.08688	0.920625
		0.63375	0.74375	0		0.981875	0.791875	0.80875
		0.6625	0.559375	0.64875		1.11813	1.18125	0.781875
		0.754375	0.6775	0.305		1.25562	1.11563	0.5075
		0.756875	0.683125	0.37875		1.13	1.37938	0.9425
		0.716875	0.53875	0.15875		1.20375	0.98375	0.71125
		0.545625	0.65875	0.425		0.958125	0.921875	0.409375
		0.6025	0.53375	0.369375		1.315	1.06375	0.65125
		0.646875	0.54625	0.055		0.98125	1.1675	0.843125
		0.66625	0.5925	0.474375		1.11688		0.310625
		0.509375		0.648125				0.80375
		0.678125		0.569375				0.469375
		0.67875		0.255625				0.46375
		0.4675		0.165				0.651875
		0.56625		0.379375				0.59
				0.475				0.538125
				0.270625				0.485625
				0.269375				0.45875
				0.264375				0.665625
				0.283125				0.550625
				0.05625				0.576875
				0.126875				0.49125
				0.006875

## Sheet: Figure 1f
Figure 1f
male	Body weight (g)
			4wk				5wk				6wk				7wk				8wk				9wk				10wk				11wk				12wk				13wk				14wk				15wk
		WT	Het	cKO		WT	Het	cKO		WT	Het	cKO		WT	Het	cKO		WT	Het	cKO		WT	Het	cKO		WT	Het	cKO		WT	Het	cKO		WT	Het	cKO		WT	Het	cKO		WT	Het	cKO		WT	Het	cKO
		11.8	16.3	10		12	19	16.7		22	18.6	18.2		23.4	19.9	19.2		24.7	22	21.1		25.2	22.5	21.1		25.5	23.6	22.5		26.7	24.2	23		27.5	25.5	22.7		24.1	24.3	19.2		25.5	29	21.5		26.8	30	16.9
		12.5	11.4	9.6		16.4	13.5	16.3		18.2	20.1	18.5		19.8	21.8	19.5		20.8	23.3	20.8		21.8	19.8	21.5		22.5	22.2	21.1		22.5	21.7	22.7		24	22.1	23.2		25.3	28.6	25.5		24.8	26	23		24.9	25.6	23.6
		17.9	17	12.2		19.2	20.8	16.5		22.3	15.8	10.7		23.7	16.9	15.6		24.6	19	16.9		25.6	24.3	17.3		26.5	24.9	18		27	25.4	19.1		27.8	25.2	19.8		24.2	25.6	21.6		28.5	29.3	24		28.3	28.6	20.5
		15.5	13.4	15.3		20.7	15.9	15.3		18.7	21	19.7		20.4	22.8	21.3		21.9	23.9	22.1		22.2	21.8	22.2		23.7	22.9	22.1		24.3	23.1	21.2		24.1	23.8	21.2		24.3	29.1	23.2		24.7	29	20.5		25.4	29.1	29.6
		9.7	12.6	12.2		17.7	14.5	18.9		21.4	18.7	19.4		22.4	21	21.6		23	21.9	22.3		24.4	23.6	22.6		24.7	24.8	23		26.3	25.4	23.1		27.1	25.5	23.1		27.8	28.7	23.3		26.4	29.9	29.4		28.1	31.1	27.3
		16	12.3	8.8		18.6	14.6	16.3		21.3	17.1	17.3		23.2	19.4	19.4		24.7	21.7	20.9		26.2	23.9	22		27	25	22		28	26	19.8		28.6	26.6	19.8		25.1	30.4	20.1		28.1	25	16.9		29	25.8	16.3
		15.9	16.7	13.9		19.1	20	13.7		21.3	17.7	20.8		23	19.1	22.6		25.7	20.9	23.7		26.4	25.3	23.4		28.1	25.5	25.4		29.1	25.7	26.2		29.8	26.4	19.2		27.3	24.2	28.8		30	24.5	26.8		30.7	24.9	17.3
		15.1	12.6	11.2		20.6	17.8	16.8		19.7	20.9	18.8		21.5	22.2	21.2		23.7	23.4	22.3		23	23.2	24.2		23.4	25.2	24.5		24.2	25.5	22.7		24.8	27.7	17.2		29	24.2	25.4		31.3	26.2	15.8		32.1	26.8	23.8
		16.9	15.9	12.6		17	18.1	18.9		21.8	19.1	15.9		24	22	15.8		25.5	23.2	18		26.3	25.6	24.7		26.4	26.1	23.7		28.1	27.1	24.3		27.7	28.3	18.3		28.8	25.5	26.2		32.6	28.9	19.8		32.8	29.9	25.9
		14.5	14.6	14.3		16.3	16.7	19.8		22.8	21.6	18.9		23.8	22.6	21.8		24	23.7	22.4		25.1	21.4	20.4		26	22.3	20.8		26.4	23.3	20.8		28.6	23.6	17.8		30.23	28.2	23		32.3	30	25		33	30.6	16.3
		13.4	12.1	15.1		20.7	19.6	8.4		18.9	20.3	21		19.6	21.9	21.9		20.8	23.3	22.4		22.2	23.6	15.7		22.4	24	16.7		23.8	24.5	15.9		24.6	24.4	16.2		31.6	28.9	19.5		30.1	27.6	25.2		30.6	28	23.1
		17.3	10.8	6.1		17.3	16.7	10.8		18.5	22.4	21.3		20.2	24.7	22.9		22.3	25.5	24		27.9	21.9	22.9		28.5	22.6	23.5		29.4	24.2	23.3		29.6	23.1	22.2		31.1	27.2	25.2		29.7	31.1	13.9		29.1	31.3	21.2
		15.5	12.9	8.9		19.5	21	20.4		21.9	18.4	13.3		23.8	20.5	14.2		25.9	22.6	14.8		21.9	25.3	20.6		23.5	27.1	21.3		23.4	27.7	20.7		24	28.3	20.4		29.6	27	16.2		32.9	27.6	19		34.2	27.6	20.8
		16.2	14.9	15.8		16.4	15.9	19		18.2	21	17.6		20.9	22.5	16.8		23.3	23.1	18		25.2	26	15.9		26	26.6	22.9		26.6	27.1	22.9		27.7	27.6	21.8		29.2	30.8	14.8		30.3	32.2	23.6		30.2	33	18.1
		15.4	17.3	14.4		17	21	13.6		20.2	22.2	21.7		21.6	22.9	23.2		22.9	23.6	23.7		23.1	26.6	22		24.1	27.8	24.5		24.1	28.9	20.4		24.5	29.6	24.6		29.1	23	20.9		30.8	23.7	22.5		31.2	24.1	22.6
		14.9	14.1	10.4		17.8	19.1	9		18.7	21.5	20.9		20.6	22.4	23.5		22	23.1	24.2		24.3	22.2	23.4		25	23.3	23.4		24.9	23.6	24.2		26.7	23.8	22.6		25.1	28.3	23.9		25.6	29.2	21.3		25.3	29.9
		10.5	12.7	6.8		19.7	14.7	17.4		20.5	21.3	18.6		21.8	22.4	19.5		23.7	24	21.5		26.1	21.9	22.7		26.7	22.5	23.1		26.9	23	22.8		28.1	23	15.8		28.9	30.6	22.6		29.5	31.2	19.4		30.2	32.3
		9.3	19.4	12.3		16.9	19.7	16.8		21.2	17.5	11.6		23.6	18.3	9.5		24.6	20.3	12		26.2	21.7	23.9		26.9	22.2	22		27.6	23.3	23.2		28.2	23.8	21		27.7	20.1	21.3		26.8	20.5	22.7		26.9	20.5
		12.2	17.2	12.8		22.4	18.4	17		20.2	20.2	18.9		22.2	23.8	21.2		23.6	25.3	22.4		26.2	22.9	21.6		27.3	23.5	23.7		28	24.9	25.1		28.8	24.8	25.9			28.2	22.1			29.8				31.2
		14.5	13.2	15.2		25.4	19.7	18.7		23	19	17		23.9	20	18.4		25	21.4	19.3		28.1	25.2	22.7		28.9	26.3	25.1		30.1	27.3	25.3		30.2	27.8	22.6			29	22.6			30
		17.3	11.4	14.5		25.3	18	12.8		25.7	21.4	19.4		27.4	23.7	20.8		29.2	25.4	22		27.3	24.6	24.2		28.3	26.1	20.7		30.3	28	21.6		31.1	28.6	22.6
		16.8	14.3	16.6		21.7	18.9	16		26.3	20.1	20.2		28.3	23.6	21		29	24.5	21.3		27.6	23.7	20.3		28.4	25.1	20.8		28.7	25.7	15.6		29.3	27.1	19.8
		12.2	14.1	8.2		20.1	17.5	15.1		20.9	20.9	17.9		25.1	24.5	19.3		25.5	25.8	20		26	27.7	20.6		27.4	28.3	23.2		27.9	30	23.6		29.1	29.9	28
		19.5	17	12.9		19.5	16.9	7.3		22.9	19.5	18		24.8	20.8	19.5		25.5	21.7	21.1		29.3	24.9	23.1		29.6	26.2	21.8		31.5	26.1	23.2		31.9	26.8	25.3
		23.1	11.9	10.7		8.4	17.4	5.7		21.8	19.1	19.6		23.3	20.6	21.3		27.4	21.1	22.2		28.3	27.7	22.2		28.2	29.3	20		29.3	29.4	19.5		29.6	31.2	25.6
		23.2	12.9	5.6		21.2	15.8	15.2		22.7	19.1	8.8		24.6	20	13.3		25.8	21	15.1		24.7	20	19.5		25.3	20.4	26		26.2	22	27.5		26.5	22.3	22.6
		17.4	13.8	4.8		20.5	14.7	12.8		18.2	18.3	18		20.2	20.7	20.9		21.1	22.1	21.5		26	24.5	24.1		27.6	25.3	20		28.2	26.2	24.5		28.9	27	21.2
		16	14.3	10.7		17	20.2	13.4		23.9	18.4	15.4		25.3	22.1	17.3		26.9	23.9	19		22.6	22.5	19.1		23.5	23.4	24.4		24.8	23.7	25.7		25.6	24	14.5
		13.5	15.2	8.7		20.8	15.9	11.7		19.2	21.2	15.8		20.8	22.8	17.1		21.4	23.6	17.8		24.6	23.2	22.8		25.6	24.5	25.1		28.6	25.2	23.9		27.5	26.1	22.2
		5.6	12.3	10		18.1	20.1	19.1		22.6	19.7	17.6		23.6	22	19.2		24.1	22.9	20.7		25.7	27.6	24.1		26.3	27.8	25.1		26.3	29	20.9		26.4	29.2	25.3
		16.6	10.7	8.3		19.6	16.1	17.5		19.5	22.2	21		20.3	24.5	22.5		22.1	26.4	23.2			19.5	23.4			20	20.5			19.5	19.1			19.8	24.3
		17.8	16.2	16.1		19.4	17.1	19.9		19.8	20	19.3		21.9	22	20.9		22.7	24.1	21.7			25.1	19.5			26.6	21.2			27.2	23.1			28.1	20.6
		15.6	11.7	10.4		19.7	13.7	15.9		21.3	21.4	21.5		23.7	26.7	21.6		24.8	26.3	23.1			25.8	24.9			26.2	22.4			27.7	24.8			27.9	23.3
		16.9	15.7	11.8		20.9	19.6	17.7		22	15.9	17.6		23.9	18.1	18.5		25	18.7	19.8				21.1				24.4				24.7				23.8
		16.3	10.2	12.8		21.7	13	19.2		22.2	20.7	19.5		23.6	22.4	20.3		25.1	23.1	21.4				24.1				23.7				22.3				23.5
		13.7	14.7	17.8		20.9	16.6	18.8		24.1	16.8	20.1		26.4	19.8	22.1		27.2	19.3	23.5				22.8				22.9				22				22.8
		13	9.5	12.1		17.8	19.8	12.8		22.9	20.2	17.1		24.7	20.4	18.6		26.1	21.8	19.3				22.4				20.6				23.9				21.1
		15.2	16.3	13.2		16.6	21.2	13.7		21.6	20.8	16.5		24.1	22	18.1		25.6	22.6	19.8				20.8				23.1				23.4				21.1
		17.1	11.4	14.9		18.3	11	17.7		20.6	23.1	18.3		23.1	24.6	21.6		24.5	25.9	22.4				22.7				23.9				24.4				21.5
		17.1	12.3	10.3		21.7	18.1	11		22.5	15.7	21.2		25.2	17.4	21.3		27.5	18.5	22.2				22.6				24.7				21
		16.8	13.9	7.9		16.7	19.9	19.1		23.8	21.7	15.7		25.6	23.5	17.4		26.6	24.7	18.5				22.8				20.8				21
		12.2	15.8	10.9		20.9		13		20.4	22.3	20		22	23.9	22.7		23.2	24.6	23.5				20.4				21.4				21.5
		11.4	8.5	16.1		18.1		17.2		22.9		16.2		24.1		18		25.5		17.9				20.6				21
		13.8	12.4	8.5		15.6		16.7		19.4		17.6		20.7		20.4		22		22.4				20.9
		16.8	15.5	14		16		14.8		20.1		19.5		21.9		21.3		23.9		23.3
		10.9		9.5				12.5		19.5		19.5		22		20.4		23.6		22.7
		14.9		11.5				19.5				15.7				17.9				18.6
		13.2		12.9				14.2				21.6				23.5				25.1
		11.2		10.2				15.7				17.8				17.9				19.1
		10.7		9.3				16.3				19.2				20				22
				14.9				16.7				19.2				20.1				21.9
				8				14.6				19.5				20.3				20.8
				11.4				16.7				17.5				18.5				19.6
				11.8				17.4				20				20.5				22
				10.9				15.5				19.1				21.3				21.9
				9.3				14.7				19.7				20.6				21.5
				11.3				15.3				16.8				17.7				19.3
				12.4				12.7				17.6				19.7				19.9
				11.1								15.6				18				19.7
				9.2
				11
				7.6
[truncated: 3 more columns]

## Sheet: Figure 1g
Figure 1g
12wk male	Muscle weight (mg)
			TA				Calf				Quad				Triceps
		WT	Het	cKO		WT	Het	cKO		WT	Het	cKO		WT	Het	cKO
		43	55	53		170	160	140		191	193	164		115	111	100
		48	55	56		186	131.5	125		155	156.5	203		84	87.5	100
		75	49.5	42		144	160	113		187.5	214.5	152		101	111	72
		62.5	57.5	55.5		167.5	143.5	123.5		161	176.5	139		97.5	113.5	73.5
		75	55.5	67		142.5	161	135.5		190	213.5	160		102.5	105	85
		78.5	54	50		170	164	135		212.5	190.5	145		110	109.5	95
		72.5	67	57		192.5	166.5	121.5		226.5	209.5	132.5		116.5	116	92
		60.5	66.5	41.5		170	192.5	116		207	210.5	133.5		115	114	83.5
		56.5		49.5		170.5		95		195		136.5		110.5		91.5
				45.5				103.5				134.5				88
				33				76.5				88				40.5
				61				135.5				126.5				83
				50				122.5				117.5				62.5
				57				127				136.5				77

## Sheet: Figure 1h
Figure 1h
		elapsed week
			cKO	WT
			11	30
			4	30
			19	30
			17	30
			15	30
			12	30
			12	30
			20	30
			11	30
			11	30
			14	30
			18	30
			20	30
			20	30
			10	30
			14	30
			20	30
			16	30
			20	30
			20	30
			18	30
			18	30
			12	30
			12	30
			20	30
			18	30
			15	30
			12	30
			19	30
			13	30

## Sheet: Figure 2a
Figure 2a
	12wk male	Central nucleation (%)
			WT	Het	cKO
			0.139958	3.46062	10.6492
			0	0.977444	40.5525
			2.62258	0.402617	30.8389
			0.625711	0.644122	23.6724
			1.35891	0.561272	37.1681
			0.473373		39.6902
			0.569395		34.2105
					49.013

## Sheet: Figure 2b
Figure 2b
	12wk male	Necrotic fibers (%)
			WT	Het	cKO
			0.069979	0.054407	3.25787
			0	0.225564	4.19693
			0	0	1.3346
			0.071174	0	0.263158
					1.01523

## Sheet: Figure 2c
Figure 2c
	12wk male	% of total cellss
						WT								HET								cKO
		fiber area (%)
		-400	3.73599	4.66596	8.9701	4.29989	1.90114	2.32859	4.73515		3.13726	3.38005	0.102564	11.955	0.361011	1.20968	0.878735		32.1101	38.8991	19.9796	50.1584	30.6502	41.2527	37.9424
		401-800	22.4159	22.1633	19.2691	18.3021	15.6844	10.7374	26.886		18.7255	19.9505	8.20513	34.5992	12.6354	18.4476	17.1353		21.7125	21.8349	21.8702	14.8891	27.451	19.0065	15.9671
		801-1200	19.4272	23.3298	18.2724	20.5072	15.6844	14.6184	19.5024		20.3922	18.4666	17.7436	22.3629	17.4489	22.9839	20.826		14.3731	14.1284	16.8625	9.92608	17.7503	10.9431	12.5926
		1201-1600	15.4421	20.3605	17.608	20.7277	7.31939	14.6184	17.496		14.1176	16.8178	16.9231	16.0338	12.515	12.7016	12.6538		8.8685	9.17431	12.6725	7.60296	8.56553	7.99136	8.39506
		1601-2000	10.4608	18.0276	11.6279	14.774	10.2662	15.0065	17.0145		15.2941	18.1368	17.9487	10.1266	12.154	16.2298	11.8629		5.50459	4.95413	8.32907	4.64625	3.92157	5.90353	6.33745
		2001-2400	8.46824	8.58961	12.9568	10.0331	13.5932	15.6533	9.95185		14.8039	13.2729	15.7949	3.93811	15.7641	13.1048	13.5325		4.58716	3.30275	5.67195	2.85111	4.54076	2.80777	4.69136
		2401-2800	7.09838	1.69671	3.65449	5.84344	14.6388	9.31436	3.45104		9.11765	7.41962	13.0256	0.703235	14.9218	9.57661	10.6327		2.44648	1.65138	3.21921	2.21753	2.88958	2.01584	3.20988
		2801-3200	5.85305	0.742312	4.31894	4.07938	11.7871	7.50323	0.642055		3.92157	1.64881	6.76923	0.281294	9.38628	3.22581	8.87522		1.52905	2.20183	2.45273	2.11193	1.96078	2.01584	2.13992
		3201-3600	4.35865	0.424178	1.66113	1.10254	6.17871	5.56274	0.24077		0.392157	0.659522	2.35897	0	3.61011	2.01613	2.89982		2.44648	1.65138	1.68625	1.47835	1.23839	1.15191	1.56379
		3601-4000	1.61893	0	1.66113	0	1.80608	2.84605	0.080257		0.098039	0.247321	1.1282	0	0.962696	0.403226	0.702988		1.22324	0.733945	1.68625	1.16156	0.515996	0.791937	1.72839
		4001-	1.1208	0	0	0.330761	1.14068	1.81113	0		0	0	0	0	0.240674	0.100806	0		5.19878	1.46789	5.56975	2.9567	0.515996	6.11951	5.4321

## Sheet: Figure 2d
Figure 2d
	12wk male	Macrophage area (%)
			WT	Het	cKO
			0.09316	0.30391	1.38999
			0.42041	0.46682	0.76268
			0.05613	0.08143	0.57064
			0.14827	0.09733	2.13885
			0.02596	0.074911	0.23423
			0.23469	0.108717	1.41044

[truncated: 43 more sheets: Figure 2e, Figure 2f, Figure 3a, Figure 3b, Figure 3d, Figure 3e, Figure 3f, Figure 3g, Figure 3h, Figure 3i, Figure 3j, Figure 4b, Figure 4c, Figure 5a, Figure 5c, Figure 5d, Figure 5e, Figure 5f, Figure 6a, Figure 6b …]
